# Supplementary material for: Multisite SUMOylation restrains DNA polymerase η interactions with DNA damage sites
Source: J Biol Chem. 2020 Apr 29;295(25):8350–62. doi: 10.1074/jbc.RA120.013780 (PMC7307195; doi:10.1074/jbc.RA120.013780)
Supplement: Supporting Information [file supp_RA120.013780_160008_1_supp_518705_q9c3s6.xlsx]

## Sheet: Supplementary Table 1
siRNA gene name	Z-score
RPL6	24.943
RPS27A	24.706
EFTUD2	18.5788
TRAF5	16.4315
PSMD8	15.9128
UBA52	15.8167
FANCL	15.4825
UBE2L6	15.2
RPL10	14.3555
RNF169	14.3008
PRPF8	13.9895
RNF115	13.6
EPN3	13.262
WDR12	13.2189
SF3A1	13.1711
EXOSC9	12.5144
PSMB7	12.3452
PSMD11	12.2588
USPL1	12.2165
PSMA4	11.9625
RPS2	11.3727
CNOT4	11.3191
KDM5A	11.2815
ASB16	11.0286
CDC20	10.9745
ZBTB34	10.9261
RNF115	10.8506
TRIM36	10.8354
RPL10	10.6729
PSMB1	10.5884
RPL14	10.4297
VSP11	10.3898
PSMC1	10.295
FAU	9.97095
KLHL14	9.87078
UBE2H	9.85337
PSMA5	9.72253
PSMB4	9.71864
RPL19	9.70484
RPL14	9.7
SMU1	9.66635
PSMC1	9.65316
PRPF8	9.60147
MYNN	9.51971
RBM8A	9.45555
RPL6	9.42193
ZBTB4	9.34607
TRIM72	9.3
SF3A1	9.24338
RANBP2	9.21091
USP2	9.08024
PSMA3	8.96178
PSMD2	8.91979
UBA2	8.76413
FBXW4	8.72824
PSMB6	8.58673
RPL5	8.52993
RWDD1	8.48457
RNF26	8.38872
RPL3	8.33491
Usp27X	8.33148
RNF43	8.29106
LATS2	8.1911
PSMD7	8.04234
ZNF295	8.03268
TNK2	7.86009
ASB2	7.85344
BRPF1	7.80012
UBL5	7.8
PSMB5	7.7709
PHF21B	7.6039
RNF168	7.53035
PIAS2	7.49584
TRIM35	7.47477
UBR5	7.46265
OTUB2	7.45293
PSMD1	7.38024
EFTUD2	7.34853
SF3B3	7.32953
POMP	7.30646
LRPPRC	7.29032
FBXO28	7.27117
UBE2Z	7.25723
KLHL12	7.25445
RPL5	7.13918
USPL1	7.10225
ANAPC7	7.09474
NOP56	7.02687
ZNF598	6.95552
USP34	6.92076
PSMC5	6.89802
KIF14	6.89274
RLIM	6.87213
BACH2	6.86013
PSMD1	6.84795
RNF180	6.8027
PSMB3	6.8
PSMA6	6.76627
PSMA7	6.7379
KLHL32	6.73329
DTX1	6.72731
ERCC8	6.68798
MARK4	6.64688
PSMB5	6.62878
POLR2E	6.62492
SARS2	6.58176
NACA	6.56616
RWDD2B	6.5
RPS27A	6.44148
TUSC2	6.41486
SF3A3	6.39161
CDC27	6.36694
PSMB3	6.34853
UCHL3	6.33647
MARK4	6.27797
FBXO22	6.2745
RNF8	6.26632
ZBTB46	6.24624
ASB1	6.2079
MDM2	6.1218
USP38	6.09964
RPL3	6.09813
DTX1	6.07592
ZBTB10	6.05119
PSMD7	6.04825
RNF25	6.04313
RBCK1	6.02569
RPS2	6.01952
PSMC4	6.01872
ARIH1	6.01872
PSMC2	6
KLHL1	5.99131
PSMB4	5.96541
MARCH6	5.95921
XRCC4	5.95233
UBE4A	5.91895
TBCEL	5.9
PARD6A	5.9
BRSK1	5.87997
COPS7A	5.85059
Scramble	5.81974
KDM2A	5.77581
USP1	5.77069
PSMA2	5.74674
RNF168	5.69616
PSMD6	5.68533
CUL4B	5.68461
PJA2	5.64684
FBXO22	5.61661
NCF4	5.59616
ZMIZ2	5.57305
NOSIP	5.55241
RBM8A	5.54733
ZYX	5.53771
KBTBD2	5.48631
KBTBD4	5.47935
RYBP	5.39201
NACA	5.37788
FAM100B	5.37109
ZNF645	5.35027
RNF139	5.34273
SF3A3	5.32263
DTL	5.29943
RPL19	5.29276
FBXO21	5.27745
AURKA	5.25096
ETV6	5.18872
PSMB6	5.18038
SNORD95	5.17534
UBLCP1	5.17449
MOCS3	5.15436
PEX2	5.12128
CHFR	5.10082
OASL	5.09223
RWDD2A	5.01332
COPS5	4.98482
PSMC3	4.95911
RNF167	4.95755
ATG16L1	4.9
ATG7	4.88225
FBXL19	4.86694
EIF3H	4.83475
RBM39	4.82359
CHD3	4.8
MDM4	4.79234
PSMB7	4.78175
ODF2L	4.74597
UBE2L3	4.73536
RNF112	4.71178
SAE1	4.69711
RFPL4B	4.64894
UBE2E2	4.64637
PSMD3	4.64294
ZBTB33	4.63862
UBXN2A	4.61779
SPAG1	4.61388
RFFL	4.59486
DIP2C	4.59245
LRBA	4.56048
BIRC3	4.55495
GABARAPL1, GABARAPL3	4.55075
PSMD8	4.53618
EPN2	4.53431
MNAT1	4.53024
HERC2	4.53023
IKBKB	4.50842
MAP3K3	4.5059
UBTD1	4.4629
ZNF295	4.42336
KLHL12	4.4177
RNF141	4.40384
SENP7	4.39597
FBXL16	4.38173
PSMB2	4.37326
UBE4B	4.3226
ANAPC13	4.31862
ZFPL1	4.30786
PSMB2	4.27207
PSMA7	4.25326
IRF2BP1	4.21922
RNF168	4.1819
BARD1	4.1639
MOCS3	4.16052
ZFAND6	4.15613
WDR26	4.15173
LTN1	4.1437
CYLD	4.14216
PYGO2	4.13366
FBXL4	4.12706
SF3B3	4.0982
RNF168	4.0935
LRBA	4.0823
MEX3B	4.07387
PJA1	4.06054
DPF1	4.04831
RFWD3	4.03556
RNF168	4.01139
PPP3CA	3.98985
KLHL18	3.97063
PSMD12	3.95994
TRIM46	3.94859
NUDT21	3.92408
CHD5	3.91564
DDB1	3.88677
TRIM7	3.88654
NEURL2	3.88508
RB1CC1	3.85095
RNF8	3.84585
ISG15	3.83536
DMRTA2	3.81687
ZSWIM2	3.81423
DDI2	3.8093
PSMC3	3.8
NACAD	3.8
GGA3	3.79031
UBR3	3.774
USP17L4, USP17L8	3.77005
AKTIP	3.76498
GPS1	3.74708
KLHL13	3.7462
XRCC4	3.74194
MGRN1	3.71525
EPS15L1	3.69737
TRIM68	3.67281
WDR59	3.66567
SMU1	3.66566
CUL5	3.66255
DNAJB2	3.65654
KLHL5	3.64143
SOCS4	3.63816
UTP18	3.62346
TOPBP1	3.62158
SENP1	3.60369
ZMIZ1	3.59476
TBL1XR1	3.58871
POMP	3.5885
GNB2	3.58541
FBXL18	3.5841
PSME2	3.55681
BAG2	3.53478
ATG12	3.53041
TRIM46	3.51749
TCEB1	3.49441
PHF2	3.48131
ZBTB41	3.47497
FBXO10	3.47132
Scramble	3.46699
DCAF15	3.46577
HERC3	3.45544
FBXW7	3.45466
ASB8	3.43421
RNF168	3.43167
RNF168	3.42872
SNORD95	3.42372
PSMA2	3.40181
PSMA3	3.36667
CLMN	3.35864
USP42	3.35573
PHF13	3.35412
SAE1	3.34373
TAX1BP1	3.33898
RNF168	3.33423
UBA5	3.32321
PSMD3	3.31921
ASB5	3.31208
RMND5B	3.31192
UBASH3A	3.30463
SENP2	3.3
USP47	3.29479
Scramble	3.29368
SP100	3.29322
BTBD6	3.28927
ANAPC5	3.28915
ANKFY1	3.28657
MAEA	3.28165
FBXL2	3.28015
UBASH3B	3.27938
WDR5B	3.27395
WDR5	3.25877
VHL	3.25597
PRDX3	3.25227
C20orf43	3.24987
UBE2D3	3.23014
RNF168	3.21846
BRAP	3.19602
TRAF4	3.18568
AMFR	3.18145
PSMA1	3.1749
ASB9	3.17382
TRIM2	3.17113
CDC27	3.14905
UBFD1	3.13666
USP1	3.13471
RNF168	3.13374
USP26	3.12314
SPOPL	3.12314
RNF212	3.11927
ABTB2	3.11462
TCEB2	3.1122
PRPF19	3.09951
UBA6	3.0742
USP13	3.06647
TRIM34, TRIM6	3.05295
RNF144B	3.03344
UBXN10	3.00983
BUB1B	3.00734
NSD1	2.99861
POLR2E	2.99597
RPRD1B	2.99338
TCF20	2.98589
AL139348.1, CDCA3	2.96984
DDI1	2.96385
FBXO4	2.96296
FBXW2	2.95778
UBFD1	2.955
CUL3	2.94232
DCUN1D2	2.93952
TNIP2	2.93835
Scramble	2.92883
BIRC6	2.90789
SIK1	2.90785
TRIM21	2.90125
ANAPC10	2.88931
UBA7	2.87154
CDC25A	2.85895
RNFT1	2.85466
PRKCI	2.85338
SENP1	2.84749
PSMD6	2.83202
PARP10	2.82863
S100A7	2.81345
MOCS2	2.80396
MAN1B1	2.78596
JHDM1D	2.77831
PHF21B	2.77256
CYLD	2.77167
TBL1Y	2.75706
UBE2I	2.75271
UBE2T	2.73604
ASB10	2.73574
FBXO28	2.72474
RNF168	2.71325
RNF152	2.71083
USP41	2.70836
PHF3	2.7012
UBA52	2.70045
BAP1	2.68997
SIK2	2.68626
UBL4B	2.68467
ZFAND2B	2.67068
ATP5A1	2.66273
TRIM33	2.65919
TMUB1	2.65659
KLHL6	2.65356
PHIP	2.64673
ZNF238	2.62519
FBXO32	2.62469
FUS	2.61485
FBXO5	2.61341
DNAJA1	2.60826
RNF126	2.60587
FBXW8	2.60319
AC005838.2, FBXW10	2.58275
FBXO33	2.5781
NSD1	2.57027
STAMBP	2.56737
ZNRF3	2.5664
RNF168	2.56011
WDR59	2.55577
ARIH1	2.54699
G2E3	2.54568
Scramble	2.54502
RNF168	2.54092
GABARAPL2	2.54032
RNF170	2.53342
PSMD4	2.5322
PHF12	2.52921
UCHL5	2.52865
RNF168	2.52861
UBE2M	2.5259
RNF121	2.51682
RBCK1	2.51543
WDR3	2.5
KLHL14	2.5
HADHB	2.5
USP49	2.49932
KLHL13	2.48116
USP30	2.45989
FBXL15	2.45847
ERCC5	2.43333
CRBN	2.43263
MARK3	2.43167
MDC1	2.43109
PSMD12	2.42991
RNF215	2.40999
KBTBD2	2.40545
FAF1	2.39194
FBXL6	2.3913
SPSB1	2.381
MDC1	2.37296
MLL5	2.37214
UBL3	2.36165
UBXN10	2.34498
SERF2	2.33477
TRIM17	2.33246
TRIM55	2.3318
ABTB1	2.33063
RNF168	2.32763
UBXN11	2.32283
UBQLN4	2.31995
FBXO18	2.31336
BTBD9	2.31316
ASB2	2.30996
PRKCI	2.3
CCNB1IP1	2.29842
UBR1	2.29459
BTBD7	2.27236
SNRNP40	2.26105
MARCH3	2.25329
USP5	2.24548
GABARAP	2.24508
GZF1	2.24007
CCBL2	2.23697
RNF38	2.2333
SMURF1	2.23193
TSG101	2.2103
BRWD3	2.20377
KBTBD5	2.2034
PCGF5	2.18704
ZBTB37	2.18283
PSMB10	2.17249
USP22	2.15432
RHOBTB2	2.1504
COPS6	2.14787
RNF11	2.13604
XAF1	2.12798
MARCH8	2.1215
CBL	2.11886
MDM1	2.11862
KDM4C	2.10901
NACAD	2.10276
UBASH3A	2.09665
SELS_HUMAN	2.09259
TLE3	2.09167
ACACA	2.08649
UBE2I	2.08409
ZBTB39	2.07809
BRAP	2.07661
BRPF1	2.06358
IQUB	2.06355
TAX1BP1	2.05369
RNF168	2.04772
DCUN1D4	2.04731
RNF168	2.04666
UBE2L6	2.04539
STAM2	2.04323
SP140	2.04153
FBXO5	2.03745
SKP2	2.03687
PHF10	2.03548
UBR5	2.03133
ZBTB8A	2.0305
RNF170	2.01714
DTL	2.01712
NEDD8	2.01646
Scramble	2.0158
UBE2U	2.0155
WDR12	1.99742
ADSSL1	1.9942
RNF133	1.98233
CPSF1	1.98184
RNF168	1.98058
RWDD4	1.97744
BCL6B	1.97633
TUBA4A	1.97041
USP20	1.96781
RNF4	1.96638
BIRC8	1.96369
PSMB11	1.95135
CUL5	1.94756
MLLT10	1.9375
USP20	1.93619
LONRF2	1.9289
PHF16	1.92246
ZBTB49	1.92025
RPRD1B	1.91984
EIF3F	1.91234
IRF2BPL	1.91024
RNF214	1.90711
NBEA	1.90628
DET1	1.90002
RNF168	1.9
NLE1	1.89371
RBBP7	1.88378
BIRC2	1.88142
NAA10	1.88066
FBXW12	1.8786
ZBTB1	1.86895
DYNLT1	1.85616
C1orf86	1.83605
PSMD5	1.83463
CDH1	1.83391
SOCS1	1.83278
KLHL28	1.831
MARK2	1.81618
TRAF2	1.81565
CDC34	1.80993
RLIM	1.80694
KDM2B	1.80617
TOPORS	1.79569
DZANK1	1.79009
RNF214	1.79008
EEA1	1.78737
CDC16	1.78471
TRAF6	1.78173
MARCH1	1.76749
FZR1	1.765
AC005000.3, SUMO2	1.76285
BTBD11	1.75787
XPA	1.75125
TBL1X	1.74437
UBXN1	1.73516
ZFAND4	1.72993
NPLOC4	1.7284
ZFAND4	1.72703
FBXO44	1.72451
CCNB1	1.72402
PSME4	1.72193
PSMD2	1.71937
Scramble	1.71429
OTUB1	1.71361
KCTD10	1.71104
WWP1	1.70949
RNF168	1.70858
POLI	1.7
HMGXB4	1.7
PHRF1	1.69886
USP43	1.6965
MIDN	1.69009
GABARAPL1	1.68791
RNF166	1.68449
BRWD3	1.67959
SHARPIN	1.67658
CDCA3	1.67402
SERPINH1	1.66797
PHF3	1.66713
MIOS	1.66508
EPN1	1.66461
LNX2	1.66096
NUP153	1.65217
MYH9	1.65006
FBXL8	1.63749
ASB3	1.63727
SNRK	1.63586
RNF168	1.63529
USP39	1.63359
MID2	1.63277
TLE1	1.62481
ETV6	1.62417
BRCC3	1.62091
UBL4A	1.61434
FXR1	1.61216
SPSB1	1.60758
PHF2	1.607
NFATC2IP	1.60361
ZNF645	1.6
NEDD8	1.59796
Scramble	1.59764
RMND5B	1.59684
Scramble	1.59211
KLHL36	1.58879
EPN3	1.57955
CXXC1	1.57707
RNF168	1.56719
DCAF15	1.56542
Scramble	1.55982
TGS1	1.55794
RAD23A	1.55144
IFT80	1.54979
RNF24	1.5479
RNF180	1.54506
PPIL2	1.54066
RB1CC1	1.53858
MEX3C	1.53857
HERC6	1.52476
NOP56	1.52345
Scramble	1.52037
DCAF7	1.52008
FAM105B	1.51937
TRIM8	1.5174
MDC1	1.51403
RNF168	1.51286
RNF168	1.51095
HADHA	1.51092
LRRC29	1.50206
RC3H1	1.49819
RWDD3	1.48912
TMEM189, UBE2V1	1.48123
RAI1	1.48101
HECTD1	1.47984
PSMA4	1.47379
BTBD17	1.47098
ASB12, MTMR8	1.46113
MIB1	1.46047
MARCH2	1.45893
FEM1B	1.45283
PARP11	1.45126
CAND2	1.44932
USP24	1.4486
CACYBP	1.44856
CUL3	1.43873
MIB2	1.43414
CXXC1	1.42821
ZBTB17	1.41444
PRPF19	1.40975
DIDO1	1.40542
CDK1	1.40535
KCTD10	1.4
RNF19A	1.39271
TNIP2	1.38512
KBTBD5	1.38512
PSMC6	1.38254
TRIM71	1.38162
NFX1	1.37964
PHF15	1.37438
HERC5	1.36561
SUMO3	1.36163
VPS13A	1.3608
SPRTN, DVC1, C1orf124	1.36014
PSMC4	1.35065
UIMC1	1.34476
RNF217	1.34404
OTUD1	1.33841
AUP1	1.33815
SPDYA	1.33745
UBB	1.33539
TOM1L2	1.33423
HMGXB4	1.33246
ZZEF1	1.33009
ERLIN1	1.32762
UBE2D4	1.31866
FAN1	1.31224
SPOPL	1.30847
TRAIP	1.30626
UBE2E1	1.30352
RNF126	1.2941
URM1	1.29368
UBA6	1.29089
PHOSPHO2	1.28559
Scramble	1.28505
Scramble	1.28503
IRF2BP1	1.27672
ANAPC5	1.27419
RNF10	1.27117
SUMO1	1.27054
RAG1	1.26754
Scramble	1.26216
COPS6	1.2572
TANK	1.25556
C2orf44	1.25
ZFYVE20	1.24732
ZNF131	1.24597
ASB7	1.24532
ZNF598	1.24195
RBX1	1.24029
KDM4C	1.23928
PARD6B	1.23589
PSMG2	1.22996
UBA3	1.22243
RNF215	1.22118
RNF168	1.21736
CLMN	1.21692
UNC45A	1.215
SHPRH	1.21463
PAN2	1.20647
FBXO39	1.20588
RNF34	1.20541
TFG	1.20438
SLX4	1.2015
TAB3	1.20066
KIAA0317	1.20056
FBXO36	1.19901
DCAF12L1	1.19323
KLHL34	1.18594
NFKBIA	1.18048
GPR123	1.17991
ZBTB48	1.17727
TCEB3	1.17655
YWHAE	1.17446
ATG9A	1.17043
SPSB3	1.15987
IRF2BPL	1.15614
PARK2	1.15541
TUBB4A	1.14745
CUL9	1.14662
MDC1	1.14662
MARCH4	1.14599
FBXO15	1.13288
PHF23	1.12591
Scramble	1.12513
NSMCE2	1.12155
CEP55	1.12056
Scramble	1.11281
NSMCE1	1.11273
DCUN1D2	1.11167
SARS2	1.11141
MDC1	1.11048
UBA2	1.10685
DNAH3	1.10079
RNF144A	1.1
FBXL5	1.1
CGRRF1	1.09671
KIAA0368	1.09039
CDC23	1.08893
TRAF2	1.08757
TUFM	1.08677
WDR24	1.08489
MAP1LC3A	1.08438
DCAF11	1.08213
CPS1	1.07838
MDC1	1.07424
MDC1	1.06952
BTBD8	1.06893
PYGO2	1.06808
PSMC2	1.06317
RNF175	1.05816
TSPAN17	1.05629
Scramble	1.0545
USP21	1.05421
ADSSL1	1.0536
KIAA0317	1.05295
PHF21A	1.05212
KIDINS220	1.05131
ZNF238	1.05119
BTBD9	1.04597
UBQLN1	1.04321
DNAJA2	1.04121
SOCS6	1.03743
FBXO33	1.0368
Scramble	1.0361
FBXO21	1.03498
DCAF17	1.02962
KLHL20	1.0278
ATG4A	1.02748
DNAJB2	1.02419
MDC1	1.0236
JOSD2	1.01778
MDM4	1.01378
TRIM72	1.01343
MAP1LC3C	1.01257
KLHL21	1.00908
UTP18	1.00612
UBE2G2	1.00347
GPS1	1.0027
TUBB4A	1.00037
Scramble	1
Scramble	1
RNF168	1
ZBTB6	1
USP39	1
SUMO4	1
RNF212	1
REV1	1
PHOSPHO2	1
LUC7L2	1
IVNS1ABP	1
FBXO30	1
RNF168	0.998967
UBAP2	0.998024
RNF168	0.9971
SP110	0.996525
TRIM65	0.995495
MDC1	0.993827
TRIM3	0.993048
MAEA	0.985545
USP47	0.982621
S100A9	0.980477
UBR2	0.976604
FBXL7	0.973251
BRSK2	0.961643
TRIM17	0.955969
ZBTB11	0.953917
BRSK2	0.947368
BPTF	0.946825
H2AFZ	0.945045
Scramble	0.943899
ANKIB1	0.940421
USP49	0.939553
LRSAM1	0.937459
ZFAND3	0.93356
FBXO39	0.930483
NBEA	0.924078
UBE2G1	0.919681
TLE3	0.913043
Scramble	0.911719
TOM1	0.908622
DCAF17	0.907716
USP19	0.903153
IKBKG	0.901814
CGN	0.901288
LONRF1	0.90121
Scramble	0.9
RNF128	0.9
TLE2	0.898317
Scramble	0.893925
ZNRF3	0.893692
BRD1	0.892238
ZNRF1	0.891478
CSNK1A1L	0.890777
PSMD14	0.888542
KATNB1	0.888084
MLL2	0.888073
MARK1	0.885297
MDM2	0.881579
USP51	0.879851
USP6	0.878528
Scramble	0.876516
DCUN1D5	0.875552
Scramble	0.875175
DCAF12L2	0.870968
PPP1R12A	0.870632
DCAF8L1	0.870018
KLHL9	0.868334
ZBTB7B	0.86214
DCAF4L2	0.855724
RNF6	0.851876
UBAP2L	0.851511
ATXN3	0.850957
SPDYA	0.850539
PSMA8	0.84966
SPRTN, DVC1, C1orf124	0.846973
HACE1	0.844144
RNF217	0.843619
MLL5	0.838187
NBR1	0.83704
UFD1L	0.836694
TRIM13	0.836507
ZNHIT2	0.833122
BAG1	0.831385
DCAF8	0.830973
MDC1	0.818268
LRR1	0.8125
DCUN1D3	0.812312
PCGF1	0.811466
USP19	0.810332
VHLL	0.802603
FBXO18	0.8
FBXO6	0.79879
DPF1	0.797313
IMPACT	0.795664
ZBTB32	0.791892
UBXN6	0.790054
NFATC2IP	0.786906
ZC3HC1	0.786008
EPS15L1	0.781098
MID1	0.780632
MDC1	0.780503
CDC25A	0.77946
MDC1	0.779423
PAK6, BUB1B	0.777623
RBM5	0.777598
RNF168	0.777098
ZNRF1	0.77668
TRIM67	0.775283
DCAF12L1	0.77407
KLHL7	0.771502
SIAH2	0.762218
NACC2	0.762034
Scramble	0.760025
PAN2	0.759327
DCAF4	0.756769
TRIM35	0.756689
WDR76	0.754897
SUB1	0.752711
LONRF3	0.752282
Scramble	0.749847
KLHL4	0.746352
PSMB1	0.743084
ATP5A1	0.742788
UBL7	0.73913
ATG16L1	0.738739
DPF2	0.735941
KLHL6	0.735024
DDI1	0.73381
WRNIP1	0.733396
MDC1	0.729299
MKRN1	0.72885
LONRF3	0.72793
FBXL4	0.727693
FBXL20	0.727462
ATXN3L	0.727101
KLHL17	0.725408
CDK1	0.724369
DCUN1D1	0.719823
CSNK1A1L	0.717742
OTUD5	0.709696
RNF167	0.709381
ZC2HC1B	0.708563
FBXL22	0.701073
Scramble	0.7
MGRN1	0.69955
LATS2	0.697732
Scramble	0.695625
UBXN6	0.695565
UBE2C	0.694481
WDTC1	0.692816
DCAF13	0.692477
SOCS3	0.690757
MDC1	0.690292
UBQLNL	0.683017
DCAF12L2	0.680696
ATG4D	0.680696
ZFAND2B	0.678822
CIAO1	0.677398
MAP2K5	0.676747
COPS7B	0.674897
DERL3	0.673207
S100A8	0.672337
AIRE	0.665849
CUL1	0.664253
FBXO25	0.662364
ING1	0.658485
Scramble	0.656482
TULP4	0.65547
ZNRF4	0.655016
RECQL	0.653088
UBE2D3	0.652928
DZANK1	0.652381
Scramble	0.651523
USP10	0.648364
PCGF3	0.646421
USP44	0.645863
KLHL34	0.645587
Scramble	0.642954
MARCH3	0.635951
TRIML1	0.63458
PDHA2	0.633762
RWDD3	0.631229
CCIN	0.628045
PHF8	0.625
Scramble	0.620155
DPF2	0.618459
USP25	0.616052
TBC1D8	0.615287
OTUD7B	0.615287
PSMD5	0.614865
UBE2H	0.611111
AURKA	0.609626
MDC1	0.607998
TRIM62	0.607497
FBXL13	0.605615
TRIM4	0.602601
RNF25	0.601985
Scramble	0.600227
Scramble	0.6
KLHL11	0.6
PYGO1	0.597332
ANKFY1	0.594612
RNF123	0.590008
BIRC7	0.587491
Scramble	0.584409
PCGF1	0.583044
UBASH3B	0.582899
SH3RF2	0.582219
FXR1	0.579944
PPIL2	0.577394
RAB40B	0.576877
USP9Y	0.575354
TRIM21	0.57535
CAND1	0.573874
USP21	0.572973
PCNP	0.572931
WDSUB1	0.572216
Scramble	0.569954
DTX4	0.569509
ANKRD13D	0.569145
TRAF3	0.564171
TCEB3B	0.563964
SUMO4	0.56137
DAAM2	0.559653
DYNLT1	0.559459
Scramble	0.556101
SPTBN1	0.551772
NFX1	0.547431
BTBD8	0.54543
RHBDD3	0.542462
UBQLN3	0.541909
TLE1	0.540841
FBXO42	0.540736
Scramble	0.534312
UBL4A	0.528226
TOPORS	0.526588
TMEM183A	0.526483
SIK1	0.525701
MDC1	0.525397
SERF2	0.523183
CPSF1	0.521153
Scramble	0.52014
EIF2AK4	0.513141
UBE2B	0.513063
TTC12	0.512097
RCHY1	0.509761
SH3RF2	0.507453
RNF10	0.507019
Scramble	0.503475
Scramble	0.5
TRIM67	0.5
PDZRN3	0.5
FBXO31	0.5
DDA1	0.5
PSMD14	0.496495
MDC1	0.496178
USP31	0.491264
Scramble	0.490602
MAP2K5	0.490602
FBXO27	0.489526
USP13	0.488313
TTC12	0.487882
TBL1X	0.487734
TRIM37	0.485887
PYGO1	0.485887
USP14	0.485549
OPTN	0.484734
Scramble	0.483242
CNOT4	0.481586
MYO1E	0.480644
UBE2C	0.475148
HERC4	0.475148
WSB2	0.469799
HGS	0.469799
ING3	0.46912
BFAR	0.46729
Scramble	0.465961
SENP8	0.462039
PDZRN3	0.459009
PHF19	0.457262
SQSTM1	0.45688
RNF128	0.450817
TRIM32	0.448215
GRWD1	0.442688
TRIM11	0.438735
ZBTB17	0.4378
GRWD1	0.437657
PARD6A	0.4375
CUL7	0.43516
TRAF5	0.434694
UBL5	0.433838
BRWD1	0.431281
BACH1	0.430546
MDC1	0.423963
Scramble	0.422925
RCBTB2	0.41657
ZBTB44	0.411096
BCL6	0.410644
Scramble	0.409537
FBXO11	0.408673
USP15	0.40564
Scramble	0.404408
FZR1	0.403162
USP14	0.403058
CDH1	0.402948
RNF133	0.401235
CDC20	0.400104
MDC1	0.4
RNF112	0.4
Scramble	0.397506
PSME1	0.397233
Scramble	0.396448
DCAF12	0.394385
PSMC6	0.394338
RNF19B	0.394276
UBE2N	0.392027
MDM1	0.391727
BAZ1B	0.391355
USP9X	0.388561
DERL1	0.387838
KDM5C	0.387097
IL4I1	0.38401
UFC1	0.382209
CAND2	0.380272
HERC1	0.37973
CDC26	0.379279
ASB18	0.376702
USP44	0.376548
LRRC29	0.374778
CCBL2	0.373774
LMO7	0.372163
WWP2	0.370301
DZIP3	0.369714
RNF44	0.362865
DCAF10	0.357726
ZFAND5	0.357596
ASB7	0.357052
COPS4	0.355705
BIRC7	0.353436
UBQLN2	0.352534
Scramble	0.351547
PLBD2	0.347072
ANKRD13A	0.345703
SOCS5	0.34432
SENP6	0.344284
MOCS2	0.343621
SERPINH1	0.342531
RNF168	0.341515
Scramble	0.337945
FBXO44	0.334893
Scramble	0.333033
PSMA5	0.332653
NEIL3	0.332311
KLHL31	0.329429
CBL	0.329197
RAPSN	0.329097
ATXN7L1	0.328643
KLHL24	0.327802
PEX10	0.326313
BIRC6	0.326087
RNF44	0.32027
PCGF2	0.318872
Scramble	0.31791
RNF145	0.315259
PARD6B	0.313162
SMARCAD1	0.3125
RNF17	0.310815
ZFPL1	0.309124
Scramble	0.308912
RNF6	0.30876
Scramble	0.308307
SENP6	0.308147
GNB2	0.305138
RNF11	0.304472
ZBTB40	0.303223
TRIM5	0.29695
DCAF6	0.293913
KBTBD10, RP11	0.293745
MYO1E	0.291213
POC1B	0.28943
PSMD10	0.283951
SNRNP40	0.281461
Scramble	0.281147
TRIM50	0.274474
TRIM8	0.273874
IKBKE	0.272668
ZFP161	0.272182
UBE2G1	0.271676
SHARPIN	0.2702
PHF7	0.268919
Scramble	0.266216
ING3	0.265042
KBTBD10	0.264706
FBXO38	0.263374
PARP11	0.263238
ZNF395	0.263121
DCAF13	0.263121
RNF149	0.258699
UBR3	0.257519
MDC1	0.255673
WWP2	0.254054
TRPC4AP	0.254011
USP29	0.254011
KBTBD11	0.252383
Scramble	0.248198
Scramble	0.246596
ZBTB44	0.245742
PDHA2	0.242397
SIRT2	0.241935
MDC1	0.239486
GABPA	0.237869
UBE2S	0.233645
BTBD3	0.229777
FBXO36	0.228354
PML	0.227928
ASB9	0.226799
MDC1	0.225846
USP4	0.225806
TRIM23	0.223481
RNF111	0.222591
RNF130	0.219365
PCMTD2	0.219219
TRAF4	0.216339
Scramble	0.215668
ASB3	0.213366
UBE2NL	0.212712
ODF2L	0.212496
SKP2	0.210217
TOM1L1	0.209677
Scramble	0.207888
SNRNP25	0.207087
RNF13	0.203964
VPS41	0.203027
UFM1	0.2
UBOX5	0.2
TRIM25	0.2
MID1	0.2
USP9X	0.198596
USP7	0.197861
DDB1	0.195644
Scramble	0.193676
FBXO9	0.192356
FOLH1	0.191176
RSPRY1	0.19062
FBXL13	0.18864
UBE3C	0.186717
DCAF5	0.183155
ZBTB43	0.182653
LRPPRC	0.18107
RNF135	0.180903
RNF168	0.179701
TRIM9	0.179644
XIAP	0.177874
PWP2	0.176123
MUL1	0.176084
DDX5	0.174201
RHOBTB3	0.171655
FBXL16	0.169388
JOSD1	0.168303
UBE2T	0.167188
NAE1	0.164609
GAN	0.164314
CDC20B	0.162943
TCEB3B	0.160631
DTX2	0.156969
KLHDC5	0.156126
ZSWIM2	0.151158
RNF43	0.15107
HLTF	0.149409
USP35	0.147243
Scramble	0.147175
TRIM7	0.146917
Scramble	0.1458
COPS4	0.145539
DCAF8L1	0.144892
KBTBD4	0.144791
PDCD6	0.144033
ZBTB47	0.143145
RNF103	0.143145
UBE2G2	0.141171
ZC2HC1B	0.139178
RFWD2	0.137817
ZRANB1	0.135374
UBR4	0.135261
PDCD6	0.134545
USP16	0.133196
CISH	0.133107
ZRANB2	0.13272
UEVLD	0.131007
ATM	0.131007
UBE3D	0.130435
Scramble	0.130106
UBE2D2	0.13003
ASB14	0.129734
DERL2	0.12973
N4BP2	0.129132
Scramble	0.126727
WDTC1	0.12253
ZBTB7B	0.118028
FBXO27	0.117168
UEVLD	0.114664
MDC1	0.114625
RECQL	0.112913
BAG1	0.112648
CUL4B	0.110989
TAB2	0.110362
IKBKB	0.109626
FBXW9	0.109119
MIB1	0.10742
VPRBP	0.104836
RNF135	0.104054
DSG1	0.101291
HECW2	0.100823
RNF144B	0.1
COPS8	0.1
CIITA	0.1
FBXO7	0.0997831
RNF146	0.0994099
CHD3	0.0948181
TRIM5	0.0932755
PSMG1	0.0918947
VCP	0.0864198
Scramble	0.0856283
Scramble	0.085213
NSMCE2	0.0831385
MAP1LC3A	0.0802603
EWSR1	0.0801034
PSMD13	0.0790514
ASB13	0.0788288
Scramble	0.0771558
TTC3	0.0763712
POLK	0.0763712
Scramble	0.0750988
KLHL18	0.0740569
TLE2	0.0732426
ATXN7L1	0.0727462
WDR26	0.070802
FBXW11	0.0707207
UBAP1	0.0701481
SH3RF1	0.0696697
ARIH2	0.0694284
PRDX4	0.0685484
SOLH	0.0665658
ZNRF2	0.0660181
RNF149	0.0632411
USP31	0.0601698
Scramble	0.0598864
RANBP2	0.0559758
USP51	0.055336
ZNF131	0.0551378
Scramble	0.0511974
KLHL3	0.0507453
WDR3	0.0506457
Scramble	0.050362
ZBTB16	0.0499244
CIITA	0.0474814
RNF168	0.0474599
SIK3	0.0472103
ZRANB3	0.0448857
UBE4A	0.0443548
KRT6B	0.0421654
Scramble	0.0390947
RNF14	0.0390947
ANKRD13A	0.0363731
FBXO2	0.0363086
HIC1	0.0321152
SNRK	0.0317031
USP38	0.0269773
TRIM28	0.0260304
FBXW2	0.0252252
ATR	0.0212643
UBE2W	0.02118
TSPAN17	0.0171165
PATZ1	0.0170828
YOD1	0.0160041
USP11	0.0147656
UBE2Z	0.0141458
MIDN	0.0128629
TRIM71	0.00868984
MTF2	0.00867679
Scramble	0.00816104
RBX1, XPNPEP3	0.00629525
SACS	0.00534759
ATXN7L2	0.00438596
FBXO3	0.00253229
Scramble	0.0013369
Scramble	0
Scramble	0
ZBTB25	0
WDR5	0
VPS13D	0
UFM1	0
Ubxn5	0
UBXN4	0
TRIM50	0
TMUB2	0
TEX13A	0
TDRD3	0
TCEB2	0
TBCEL	0
AC005000.3, SUMO2	0
SIAH2	0
RNF213	0
RIMBP2	0
RBBP5	0
N4BP2	0
MAP3K1	0
LONRF1	0
KIAA0368	0
KDM5D	0
KDM5B	0
ENC1	0
BAZ1B	0
ANKIB1	0
ZFYVE20	-0.00206441
UBXN4	-0.0030656
RNF4	-0.00519615
POC1B	-0.00592885
UBQLN3	-0.00601604
FAF1	-0.00698273
RNF19B	-0.00779423
PSMD4	-0.00806452
UBE2J2	-0.0102041
FBXL6	-0.0112782
ATG3	-0.0116822
Scramble	-0.012256
AL589988.1, ZMYND11	-0.0138857
UBAP2L	-0.014154
TRIM42	-0.0151347
TRIM52	-0.0208285
DCAF16	-0.0212643
STAMBPL1	-0.0226963
GPR123	-0.0246246
TNK2	-0.0258131
LNX1	-0.026648
FAF2	-0.0273492
KDM5C	-0.0289017
RHOBTB2	-0.0290334
MPND	-0.0317158
USP53	-0.0317919
TRIM61	-0.0325815
UBE2E1	-0.0332226
USP42	-0.0346239
Scramble	-0.0348226
FBXO8	-0.036768
STUB1	-0.0426314
UBE2D4	-0.0516102
KLHL15	-0.0534979
UBE2J2	-0.0564071
PIAS2	-0.0579434
TRIM60	-0.0586292
PSMD11	-0.0592885
ATG9A	-0.0615616
TSG101	-0.0617117
Scramble	-0.0620155
UBAC1	-0.0620272
TREX2	-0.0623452
PHF21A	-0.0623452
empty	-0.0660181
UBE2V2	-0.0671937
RNF151	-0.0692477
FBXO2	-0.0732426
PSMB11	-0.0740569
Scramble	-0.0753536
VCPIP1	-0.0768769
COPS7B	-0.0775299
PHF7	-0.0789474
RBBP4	-0.0790514
USP36	-0.0792426
RNF40	-0.0802603
PEX10	-0.080345
UBXN1	-0.0817068
BFAR	-0.0824611
DCUN1D3	-0.0826902
MDC1	-0.0861862
HECW2	-0.0879819
GZF1	-0.0883567
CDKL5	-0.0888043
FBXO6	-0.0918367
ZRANB2	-0.0919759
Scramble	-0.092601
RHOBTB3	-0.0936508
CCNB1	-0.0937973
TBCE	-0.095045
ZBTB2	-0.0965949
RNF219	-0.0975942
MAPK14	-0.0980481
PHF12	-0.0998487
USP8	-0.1
NACC2	-0.1
ATR	-0.1
ARIH2	-0.1
KLHL29	-0.101828
KATNB1	-0.107413
KLHL25	-0.108953
DNAH3	-0.109067
ASB11	-0.111257
TAF1D	-0.111421
SOCS3	-0.113902
SENP7	-0.113955
MARK2	-0.114459
NBR1	-0.115714
CBLC	-0.118992
VPS37A	-0.119074
FBXW9	-0.119219
Scramble	-0.123576
MAP3K1	-0.123663
MAP3K2	-0.124506
ATG4D	-0.125
FBXO7	-0.127005
BTRC	-0.130471
AMBRA1	-0.131687
ZFAND3	-0.133065
Scramble	-0.134346
HADHB	-0.142209
UBXN11	-0.143167
PAFAH1B1	-0.143243
Scramble	-0.150418
RNF150	-0.15046
LZTR1	-0.151086
HGS	-0.153881
ATE1	-0.1543
TMUB1	-0.155242
RFPL1	-0.155242
MID2	-0.157295
FBXL3	-0.157381
C1orf86	-0.157976
Scramble	-0.158268
EIF3F	-0.159868
IQUB	-0.163159
DTX2	-0.164321
TTN	-0.164859
ZBTB37	-0.165775
Scramble	-0.166804
TRAF6	-0.173715
BAG2	-0.178233
RFPL4B	-0.178712
SOCS1	-0.18107
FBXO45	-0.181075
VPS18	-0.181704
AMFR	-0.182097
FBXO24	-0.182355
DTX3L	-0.183155
OTUD4	-0.183794
KEAP1	-0.186916
TAB2	-0.189086
SYVN1	-0.190743
MDC1	-0.191765
Scramble	-0.192971
PAAF1	-0.193416
RFFL	-0.194858
ZMYND8	-0.195473
Scramble	-0.195565
AUP1	-0.195946
Scramble	-0.197397
ASB12, MTMR8	-0.197628
HECTD3	-0.199028
MKRN3	-0.199198
BARD1	-0.199277
UBL3	-0.203407
MARCH8	-0.204596
UBE2N	-0.206307
RNF145	-0.207262
TRIM25	-0.209677
LNX1	-0.213514
UBB	-0.214038
UBE2F	-0.214572
STAM	-0.214586
UBE2L3	-0.219365
HECTD2	-0.222961
DCAF4L2	-0.22332
UBA7	-0.223684
Scramble	-0.226337
PARK2	-0.229098
ZBTB4	-0.230969
TOLLIP	-0.232819
MAP3K3	-0.232834
PSMD10	-0.232924
ZFAND6	-0.233645
SUMO1	-0.239219
LRSAM1	-0.239961
TRIM4	-0.240473
TNFAIP1	-0.240781
PIAS1	-0.245248
RNF141	-0.245259
EEA1	-0.245309
FBXO8	-0.246259
KBTBD3	-0.246968
BTBD2	-0.247748
USP30	-0.250567
RNF216	-0.251052
CALCOCO1	-0.252608
AMN1	-0.255329
Scramble	-0.256468
ZBTB6	-0.259259
OTUD6B	-0.260841
USP12	-0.262092
MDC1	-0.264113
DCST1	-0.2644
CCNB1IP1	-0.26625
ASH1L	-0.267411
SENP5	-0.26749
XPA	-0.269385
RNF121	-0.270636
ZBTB8A	-0.271687
MARCH1	-0.274194
KLHL24	-0.27661
NUB1	-0.278378
DDX5	-0.280051
XRCC1	-0.280848
AC005838.2, FBXW10	-0.284712
BRCA1	-0.288066
G3BP1	-0.288306
TCF12	-0.291174
ASB13	-0.292056
TRIP12	-0.292284
DCAF8	-0.294486
NEDD4L	-0.295011
Scramble	-0.296366
EIF2AK4	-0.297313
SPOP	-0.3
DCAF4L1	-0.3
USP3	-0.303738
PCMTD2	-0.30512
USP10	-0.307124
PCGF5	-0.311088
SIAH1	-0.314675
DIDO1	-0.315421
FBXL20	-0.315844
HECTD1	-0.316703
GGA2	-0.317829
KLHL21	-0.318341
TRIM13	-0.318922
ATG12	-0.31952
TRIM55	-0.320018
SOCS2	-0.321888
Scramble	-0.324798
UBA1	-0.32515
MDC1	-0.326313
Scramble	-0.327311
RBM10	-0.327549
ZBTB32	-0.328191
KBTBD3	-0.328209
BRD1	-0.337735
NEURL2	-0.340026
FBXL12	-0.340339
FBXO32	-0.340633
RNF122	-0.340733
LTN1	-0.341676
REV1	-0.341706
ANAPC1	-0.344777
MARK3	-0.347142
TRIM2	-0.348255
Scramble	-0.349523
ZBTB24	-0.34985
PSMD9	-0.350751
SUMF1	-0.351709
ATXN7L2	-0.352798
FBXW12	-0.353917
empty	-0.354065
OTUB2	-0.35608
MYCBP2	-0.356853
Scramble	-0.359054
RNF157	-0.359459
SNRNP25	-0.360033
ASB5	-0.362553
PHF20	-0.363425
CGN	-0.365358
RNF32	-0.365532
HADHA	-0.366216
RNF113A	-0.367049
UBLCP1	-0.367259
empty	-0.367269
KLHL20	-0.368611
Scramble	-0.370933
UBE2Q1	-0.373102
PAAF1	-0.373258
ZBTB20	-0.374507
ING4	-0.374507
MARCH7	-0.376613
RNF182	-0.379542
IVNS1ABP	-0.380135
KLHL5	-0.38018
PJA1	-0.381078
RHOBTB1	-0.381691
Scramble	-0.381779
MEX3D	-0.384292
USP9Y	-0.385222
ZBTB45	-0.385338
ATM	-0.385779
BTBD11	-0.385819
JOSD1	-0.38687
STAM	-0.387845
LGALS3BP	-0.388662
USP12	-0.392646
PRKCZ	-0.394355
ITCH	-0.39599
IPP	-0.397082
ANKRD13B	-0.397302
ASB18	-0.399075
VDAC2	-0.4
TRPC4AP	-0.4
PLBD2	-0.4
KLHL17	-0.4
FBXL3	-0.4
ASXL2	-0.4
LRRC41	-0.400541
UBE2B	-0.400788
CALCOCO2	-0.400981
TBK1	-0.403292
EDEM1	-0.40504
KEAP1	-0.411096
PEX12	-0.411591
ATG3	-0.412339
MYLIP	-0.415282
FGF11	-0.41562
PHRF1	-0.416444
DCUN1D4	-0.418081
FAM133B	-0.418326
LRR1	-0.421659
Scramble	-0.422662
KLHL9	-0.423562
UBE2D2	-0.428142
TULP4	-0.430456
VPS13D	-0.430995
NFXL1	-0.43167
VPS8	-0.432056
MEX3D	-0.432244
DCAF12	-0.433238
USP18	-0.433703
EDEM1	-0.436677
USP26	-0.438438
G2E3	-0.440129
FAM100A	-0.441217
RSPRY1	-0.441755
CDC16	-0.443055
UBXN8	-0.443689
ZMIZ2	-0.444236
ASB6	-0.444595
ASB4	-0.446115
Scramble	-0.44661
GGA1	-0.447151
FBXO4	-0.448365
ZBTB34	-0.44898
Scramble	-0.451952
RNF182	-0.454008
FBXO41	-0.45438
MIB2	-0.454733
UBE2W	-0.456775
SIRT2	-0.457025
HERC6	-0.457659
BTBD3	-0.457835
TNFAIP3	-0.458498
HERPUD2	-0.458957
ZBTB45	-0.459879
ANKRD13B	-0.459909
USP32	-0.462287
RMND5A	-0.462451
TOM1L1	-0.465021
Scramble	-0.465079
SHFM1	-0.465109
RAI1	-0.466585
RNF113B	-0.466636
KCTD7, RABGEF1	-0.466954
Scramble	-0.467382
HUWE1	-0.468728
Vps11	-0.470133
USP36	-0.47027
KLHDC5	-0.470315
FAF2	-0.47341
FBXO38	-0.476157
SENP3	-0.477543
TRIM41	-0.478439
C19orf68	-0.478592
ZBTB7A	-0.479026
MDC1	-0.480631
DTX3L	-0.480709
USP45	-0.481586
ASB15	-0.482189
VPRBP	-0.482978
BPTF	-0.483673
UBQLN4	-0.488003
GSPT1	-0.488847
WHSC1	-0.490691
MYLIP	-0.494647
RNF183	-0.494785
DCUN1D5	-0.497325
empty	-0.497568
USP34	-0.5
DCAF4L1	-0.5
UBE2O	-0.501085
NEURL	-0.501085
ATXN3	-0.501317
PRDX3	-0.502962
NUP153	-0.504115
HECW1	-0.504692
TCF20	-0.505421
MAP1LC3C	-0.506711
HIC2	-0.506827
ZBTB7C	-0.506892
UBE3D	-0.512531
TRIM61	-0.514019
Scramble	-0.514113
SHFM1	-0.514372
CALCOCO1	-0.51495
UBE2E3	-0.514962
ASB4	-0.517919
PAFAH1B1	-0.518612
PHF6	-0.519188
DTX3	-0.521682
SLX4	-0.524183
WSB1	-0.524218
UBE2E3	-0.52449
KLHL31	-0.524925
MARCH10	-0.525346
SPSB2	-0.526071
PHF1	-0.526071
PHF16	-0.527117
MUL1	-0.528489
USP28	-0.53003
FBXL2	-0.531955
ANAPC4	-0.538357
RNF7	-0.538568
CACYBP	-0.538581
CAND1	-0.539875
RNF2	-0.542896
YAF2	-0.545012
PWP1	-0.54583
SOCS5	-0.546638
SIAH1	-0.547238
NOSIP	-0.548645
COPS3	-0.549063
TRIM45	-0.550587
HIC2	-0.554955
MDC1	-0.557484
RNF165	-0.55751
SENP5	-0.558568
TRIM47	-0.561822
TCTE1	-0.563241
PHIP	-0.564516
Scramble	-0.565508
CSMD3	-0.565891
KLHL22	-0.56716
RAB40A	-0.568459
CIAO1	-0.570295
ZBTB20	-0.570499
BCL6	-0.572273
SHPRH	-0.573992
PHF8	-0.574319
C20orf43	-0.575524
NEDD4L	-0.576015
HERPUD1	-0.576132
WDR61	-0.577361
RBP2	-0.579163
RNF125	-0.579425
SPSB4	-0.579631
RFPL1	-0.580247
GMCL1	-0.58208
POLI	-0.582426
COBL	-0.582888
ZRANB3	-0.583198
HERC2	-0.584151
CBLB	-0.58612
KLHL26	-0.586292
TRIM38	-0.589197
RBBP7	-0.589572
PSMD13	-0.591156
BTRC	-0.592078
KLHL36	-0.592191
PCGF6	-0.592455
RBM10	-0.593955
PSME4	-0.59477
empty	-0.598332
EED	-0.598348
ITCH	-0.599092
ZNFX1	-0.6
PHF11	-0.6
PARD6G	-0.6
IKBKE	-0.6
DDA1	-0.6
ASB11	-0.6
ZMIZ1	-0.601015
KDM2A	-0.602118
TRIM22	-0.602937
ZC3HC1	-0.603633
TRIM3	-0.604637
UBOX5	-0.605838
ANAPC2	-0.606893
UBE2J1	-0.60841
UBR2	-0.610658
NHLRC1	-0.610963
SOLH	-0.611172
TBKBP1	-0.612578
FBXW5	-0.613787
BRE	-0.614221
RNF138	-0.614778
UBE3C	-0.615288
BACH2	-0.615734
MKRN2	-0.616433
RAG1	-0.618138
Scramble	-0.618283
FBXO31	-0.622318
CEP55	-0.626126
RBM39	-0.626872
TRIM48	-0.627907
ATXN3L	-0.629025
OTUB1	-0.631687
CUEDC1	-0.633468
USP17L3	-0.636508
OTUD7A	-0.638143
HECTD3	-0.639311
CUL4A	-0.640165
TOPBP1	-0.641331
FBXO45	-0.641441
UBR1	-0.6418
SUB1	-0.644122
HERC3	-0.645684
SENP8	-0.646402
ZC2HC1A	-0.647399
INTS12	-0.64859
HECW1	-0.651652
ASB17	-0.652039
RBM6	-0.656417
Scramble	-0.657255
ING4	-0.660419
USP15	-0.665462
DHX40	-0.6669
UCHL1	-0.668724
DMRTA2	-0.672142
AGTR1	-0.672511
TAB3	-0.672829
TRAIP	-0.678261
ERCC8	-0.679987
MDC1	-0.68146
VCP	-0.682654
FANCL	-0.682907
HLTF	-0.684046
USP7	-0.685325
DZIP3	-0.685379
WDR53	-0.685797
Scramble	-0.687298
HUWE1	-0.687747
BTBD1	-0.687938
MYH9	-0.687982
FAM100A	-0.691573
BIRC2	-0.694865
FBXO34	-0.695892
HDAC6	-0.696115
SOCS7	-0.697225
RCBTB2	-0.698458
FEM1B	-0.7
SH3RF1	-0.701481
BTBD16	-0.701777
Scramble	-0.705596
RWDD1	-0.706393
MSL2	-0.706474
CALCOCO2	-0.707716
UNC45A	-0.708169
MARCH10	-0.708236
ANAPC13	-0.709344
TRIM42	-0.709677
BIRC3	-0.709877
KLHL7	-0.710011
ZBTB2	-0.711613
OTUD6A	-0.712393
SUMO3	-0.713673
RNF130	-0.713917
UFC1	-0.714114
BMPR2	-0.717088
empty	-0.718207
VPS41	-0.718363
IPP	-0.718367
TRAF7	-0.720105
UBE2K	-0.723001
empty	-0.723419
KLHL8	-0.72379
PARP10	-0.724234
PSMA1	-0.725397
UHRF2	-0.726172
USP50	-0.72844
MARCH2	-0.729198
TRIM63	-0.729511
empty	-0.730716
PSMC5	-0.731193
FAM105B	-0.732432
HERC4	-0.733634
FAU	-0.73525
CCNT2	-0.736861
Scramble	-0.736998
ASPSCR1	-0.7375
RFWD3	-0.738933
CUEDC1	-0.73994
RBBP6	-0.742793
RNF17	-0.74383
AKT1	-0.744466
USP33	-0.746182
CCNF	-0.747877
UIMC1	-0.748649
Scramble	-0.748971
FBXL17	-0.749184
YOD1	-0.74955
KBTBD6	-0.749847
ZYX	-0.755149
[truncated: 789 more rows]
