# Supplementary material for: Multisite SUMOylation restrains DNA polymerase η interactions with DNA damage sites
Source: J Biol Chem. 2020 Apr 29;295(25):8350–62. doi: 10.1074/jbc.RA120.013780 (PMC7307195; doi:10.1074/jbc.RA120.013780)
Supplement: Supporting Information [file supp_RA120.013780_160008_1_supp_518706_q9cqs7.xlsx]

## Sheet: Supplementary Table 2
siRNA gene name
FBXW2
LONRF2
OTUB1
RNF169
RNF8
SAE1
SPRTN
STAMBP
TCF20
TSG101
UBA2
UBE2I
UBE2Z
UBQLN4
USP1
USP19
USP34
XRCC4
ZBTB32
ZBTB33
ZBTB48
