# Supplementary material for: Multisite SUMOylation restrains DNA polymerase η interactions with DNA damage sites
Source: J Biol Chem. 2020 Apr 29;295(25):8350–62. doi: 10.1074/jbc.RA120.013780 (PMC7307195; doi:10.1074/jbc.RA120.013780)
Supplement: Supporting Information [file supp_RA120.013780_160008_1_supp_518707_q9c2s7.xlsx]

## Sheet: Supplementary Table 3
Protein and SUMO site position				SUMO site information						MS/MS identification information						Condition & cell line information								SUMO site intensity values
Protein	Protein names	Gene names	SUMO site Position	Fractional SUMO modification (site / protein)	Sequence window (SUMOylated lysine +/- 15 AA)	SUMO-modified peptide	Charge	m/z	Structural context (predicted for SUMOylated lysine)	Andromeda score	Delta Andromeda score	Posterior error probability	SUMO localization probability	Mass error [ppm]	MS/MS Count	HeLa / Control (MS/MS detection)	HeLa / Bortezomib (MS/MS detection)	HeLa / Heat shock (MS/MS detection)	HeLa / MG132 (MS/MS detection)	U2OS / Control (MS/MS detection)	U2OS / Bortezomib (MS/MS detection)	U2OS / Heat shock (MS/MS detection)	U2OS / MG132 (MS/MS detection)	Int. HeLa_1	Int. HeLa_2	Int. HeLa_3	Int. HeLa_4	Int. HeLa_Bortezomib_1	Int. HeLa_Bortezomib_2	Int. HeLa_Bortezomib_3	Int. HeLa_Bortezomib_4	Int. HeLa_Heat_1	Int. HeLa_Heat_2	Int. HeLa_Heat_3	Int. HeLa_Heat_4	Int. HeLa_MG132_1	Int. HeLa_MG132_2	Int. HeLa_MG132_3	Int. HeLa_MG132_4	Int. U2OS_1	Int. U2OS_2	Int. U2OS_3	Int. U2OS_4	Int. U2OS_Bortezomib_1	Int. U2OS_Bortezomib_2	Int. U2OS_Bortezomib_3	Int. U2OS_Bortezomib_4	Int. U2OS_Heat_1	Int. U2OS_Heat_2
Q9Y253	DNA polymerase eta	POLH	70	0.0734808	RAFGVTRSMWADDAKKLCPDLLLAQVRESRG	_K(su)LCPDLLLAQVR_	3	633.016	Globular-exposed	208.28	153.79	9.73e-15	1	0.15299	8				+				+					1865800	1500500		771930	3596800	6955400	859560		28273000	30628000	25522000	26781000					189280	597080		545170	1297000	1205200
Q9Y253	DNA polymerase eta	POLH	131	0.0514029	EAYVDLTSAVQERLQKLQGQPISADLLPSTY	_LQK(su)LQGQPISADLLPSTYIEGLPQGPTTAEETVQK_	4	1056.3	Globular-exposed	237.01	211.42	2.13e-88	1	-1.2601	11			+	+				+			1469800						6084700	4648900			26499000	23849000	22783000	18715000										2765600
Q9Y253	DNA polymerase eta	POLH	224	0.0225918	GFQCSAGISHNKVLAKLACGLNKPNRQTLVS	_VLAK(su)LACGLNKPNR_	4	507.031	Globular-exposed	112.03	69.607	7.24e-05	0.999999	0.55766	7				+			+	+									1792400				15415000	13921000	10420000	14211000					101860				523920	563380
Q9Y253	DNA polymerase eta	POLH	231	0.0146679	ISHNKVLAKLACGLNKPNRQTLVSHGSVPQL	_LACGLNK(su)PNR_	3	538.611	Globular-exposed	105.38	58.741	0.00175851	1	0.61028	3				+												177700					5896300	6433300	6067100	10062000
Q9Y253	DNA polymerase eta	POLH	311	0.186582	SWLYAMCRGIEHDPVKPRQLPKTIGCSKNFP	_GIEHDPVK(su)PR_	3	540.281	Globular-exposed	114.79	71.601	0.000879871	1	0.78451	14				+				+							2145300						103277700	120995100	87706000	106180200
Q9Y253	DNA polymerase eta	POLH	328	0.211788	RQLPKTIGCSKNFPGKTALATREQVQWWLLQ	_NFPGK(su)TALATR_	3	549.625	Globular-exposed	132.31	69.843	0.000125001	1	-0.99516	13			+	+				+					5313100			762340	4245400	12164400	7949500	4857200	94270100	162198000	122309000	117139000									1058700	1970800
Q9Y253	DNA polymerase eta	POLH	453	0.00594396	TDITSFLSSDPSSLPKVPVTSSEAKTQGSGP	_FSASAPSSSTDITSFLSSDPSSLPK(su)VPVTSSEAK_	3	1295.97	Disordered	47.989	38.209	0.0035327	1	0.082418	1				+																	5368900	4641300	3989700	2618900
Q9Y253	DNA polymerase eta	POLH	462	0.150327	DPSSLPKVPVTSSEAKTQGSGPAVTATKKAT	_VPVTSSEAK(su)TQGSGPAVTATK_	3	829.761	Disordered	324.12	285.09	4.43e-134	1	0.67553	25		+		+				+					2586500	2664300	2875300	2353500	7165300	7224100	4939600	3390500	69592000	87047000	79983000	87955000					829510		404010	366790	4391000	2870500
Q9Y253	DNA polymerase eta	POLH	474	0.0206462	SEAKTQGSGPAVTATKKATTSLESFFQKAAE	_TQGSGPAVTATK(su)K_	3	572.967	Disordered	154.49	94.188	3.89e-08	1	2.7604	2				+									3062800	1249600		1647000					14029000	11837000	12514000	14805000										1133000
Q9Y253	DNA polymerase eta	POLH	475	0.0269141	EAKTQGSGPAVTATKKATTSLESFFQKAAER	_K(su)ATTSLESFFQK_	3	619.983	Disordered	152	90.836	7.32e-07	1	0.31985	5				+									1155000									18137000	18790000	21209000					128970	289820				1877000
Q9Y253	DNA polymerase eta	POLH	486	0.0186048	TATKKATTSLESFFQKAAERQKVKEASLSSL	_ATTSLESFFQK(su)AAER_	3	719.691	Disordered	142.07	112.5	5.73e-09	1	-2.2668	3				+				+												725790	18982000	12171000		12758000						183340	181580	218860
Q9Y253	DNA polymerase eta	POLH	494	0.00497294	SLESFFQKAAERQKVKEASLSSLTAPTQAPM	_VK(su)EASLSSLTAPTQAPMSNSPSK_	3	934.803	Disordered	60.472	41.536	0.00234704	1	-0.036494	1				+																			6460800	4069900
Q9Y253	DNA polymerase eta	POLH	515	0.0050462	SLTAPTQAPMSNSPSKPSLPFQTSQSTGTEP	_EASLSSLTAPTQAPMSNSPSK(su)PSLPFQTSQSTGTEPFFK_	4	1139.55	Disordered	68.161	55.697	3.84e-05	1	1.0017	4				+																			7607100	7125500
Q9Y253	DNA polymerase eta	POLH	533	0.0463277	LPFQTSQSTGTEPFFKQKSLLLKQKQLNNSS	_PSLPFQTSQSTGTEPFFK(su)QK_	3	909.452	Disordered	184.83	147.26	3.69e-33	1	-0.32814	8				+				+						3410900	2450900		3883900	5698000	3928600	722250	20596000	18008000	24553000	24107000									1045900
Q9Y253	DNA polymerase eta	POLH	583	0.0161888	PTEYPGCVPVCEGVSKLEESSKATPAEMDLA	_ALPNSLPTEYPGCVPVCEGVSK(su)LEESSK_	4	880.425	Disordered	127.24	106.45	6.25e-06	1	-1.5276	2				+										2570500							11682000	14001000	11346000
Q9Y253	DNA polymerase eta	POLH	589	0.0130598	CVPVCEGVSKLEESSKATPAEMDLAHNSQSM	_LEESSK(su)ATPAEMDLAHNSQSMHASSASK_	5	683.916	Disordered	58.349	45.542	0.000579601	1	0.045238	1				+																	7057500	19663000	8057600
Q9Y253	DNA polymerase eta	POLH	619	0.000932063	MHASSASKSVLEVTQKATPNPSLLAAEDQVP	_SVLEVTQK(su)ATPNPSLLAAEDQVPCEK_	3	1099.22	Disordered	103.85	84.16	6.23e-05	1	0.086679	1				+																				2721200
Q9Y253	DNA polymerase eta	POLH	682	0.0237017	HSSNPQVVSAVSHQGKRNPKSPLACTNKRPR	_SFLQPHSSNPQVVSAVSHQGK(su)R_	4	716.115	Disordered	142.27	107.52	2.87e-09	1	0.47368	7			+	+									433640				6835900	6624900			13109000	15123000	2604200	11960000	120910								1140190	999580
Q9Y253	DNA polymerase eta	POLH	709	0.0952894	KRPRPEGMQTLESFFKPLTH___________	_RPRPEGMQTLESFFK(su)PLTH_	4	686.35	Disordered	141.6	84.193	6.21e-11	1	0.26889	16		+		+				+					2120100				2803600	3520600	4594900	326750	50467000	56313100	54768000	60564000						417010	583140	512090	1312400
[truncated: 6 more columns]
